# Supplementary material for: Single-Drop Analysis of Epinephrine and Uric Acid on a Screen-Printed Carbon Electrode
Source: Biosensors (Basel). 2021 Aug 19;11(8):285. doi: 10.3390/bios11080285 (PMC8392267; doi:10.3390/bios11080285)
Supplement: Supplementary file 1 [file biosensors-11-00285-s001.zip]

Archive with 1 entries (1 files):
- biosensors-1330084-supplementary.pdf
